# Supplementary material for: The Effects of Adding Transcutaneous Spinal Cord Stimulation (tSCS) to Sit-To-Stand Training in People with Spinal Cord Injury: A Pilot Study
Source: J Clin Med. 2020 Aug 26;9(9):2765. doi: 10.3390/jcm9092765 (PMC7565331; doi:10.3390/jcm9092765)
Supplement: Supplementary file 1 [file jcm-09-02765-s001.zip]

Archive with 1 entries (1 files):
- jcm-879676-supplementary.mp4
